# Supplementary material for: Real-World Assessment of the Xpert MTB/XDR for Detecting Isoniazid and Second-Line Drug Resistance Among TB Patients
Source: Int J Mol Sci. 2026 Mar 12;27(6):2597. doi: 10.3390/ijms27062597 (PMC13026654; doi:10.3390/ijms27062597)
Supplement: Supplementary file 1 [file ijms-27-02597-s001.zip]

Archive with 2 entries (2 files):
- Supp 1 25.12.2025.xlsx
- Supp 2 25.12.2025.xlsx
