# Supplementary material for: Real-World Assessment of the Xpert MTB/XDR for Detecting Isoniazid and Second-Line Drug Resistance Among TB Patients
Source: Int J Mol Sci. 2026 Mar 12;27(6):2597. doi: 10.3390/ijms27062597 (PMC13026654; doi:10.3390/ijms27062597)
Supplement: Supplementary file 1 [file ijms-27-02597-s001.zip › Supp 1 25.12.2025.xlsx]

## Sheet: Supplementary table S1
	Supplementary table S1: Susceptibility results for all the sample (GXXDR, WGS and pDST).

## Sheet: INH
	pDST	GXXDR	WGS
1	Resistant	Resistant	Resistant
2	Sensitive	Sensitive	Sensitive
4	Resistant	Resistant	Resistant
5	Resistant	Resistant	Resistant
6	Resistant	Resistant	Resistant
7	Resistant	Resistant	Resistant
9	Resistant	Resistant	Resistant
10	Resistant	Resistant	Resistant
11	Resistant	Resistant	Resistant
12	Resistant	Resistant	Resistant
13	Sensitive	Sensitive	Sensitive
14	Resistant	Resistant	Resistant
15	Resistant	Resistant	Resistant
16	Resistant	Resistant	Resistant
17	Resistant	Resistant	Resistant
19	Resistant	Resistant	Resistant
20	Sensitive	Sensitive	Sensitive
21	Sensitive	Sensitive	Sensitive
22	Sensitive	Sensitive	Sensitive
23	Sensitive	Sensitive	Sensitive
24	Sensitive	Sensitive	Sensitive
25	Sensitive	Sensitive	Sensitive
26	Sensitive	Sensitive	Sensitive
27	Sensitive	Sensitive	Sensitive
28	Resistant	Resistant	Resistant
29	Sensitive	Sensitive	Sensitive
30	Sensitive	Sensitive	Sensitive
31	Sensitive	Sensitive	Sensitive
32	Resistant	Sensitive	Sensitive
34	Sensitive	Sensitive	Sensitive
36	Resistant	Sensitive	Resistant
37	Resistant	Resistant	Resistant
38	Resistant	Resistant	Resistant
39	Sensitive	Sensitive	Sensitive
40	Sensitive	Sensitive	Sensitive
41	Sensitive	Sensitive	Sensitive
42	Sensitive	Sensitive	Sensitive
43	Sensitive	Sensitive	Sensitive
44	Sensitive	Sensitive	Sensitive
45	Resistant	Resistant	Missing
46	Resistant	Resistant	Resistant
47	Resistant	Resistant	Resistant
48	Resistant	Resistant	Resistant
49	Resistant	Resistant	Resistant
50	Resistant	Resistant	Resistant
53	Resistant	Resistant	Resistant
54	Resistant	Resistant	Resistant
55	Sensitive	Sensitive	Sensitive
56	Resistant	Resistant	Missing
57	Resistant	Resistant	Resistant
58	Sensitive	Sensitive	Sensitive
59	Sensitive	Sensitive	Sensitive
60	Sensitive	Sensitive	Sensitive
61	Sensitive	Sensitive	Sensitive
62	Sensitive	Sensitive	Sensitive
63	Sensitive	Sensitive	Sensitive
64	Resistant	Resistant	Resistant
65	Resistant	Resistant	Resistant
66	Sensitive	Sensitive	Sensitive
67	Sensitive	Sensitive	Sensitive
68	Resistant	Resistant	Resistant

## Sheet: FQ
	pDST	GXXDR	WGS
1	Resistant	Sensitive	Sensitive
2	Sensitive	Sensitive	Sensitive
4	Sensitive	Sensitive	Sensitive
5	Resistant	Resistant	Resistant
6	Sensitive	Sensitive	Sensitive
7	Sensitive	Sensitive	Sensitive
9	Resistant	Resistant	Resistant
10	Sensitive	Sensitive	Sensitive
11	Sensitive	Sensitive	Sensitive
12	Sensitive	Sensitive	Sensitive
13	Sensitive	Sensitive	Sensitive
14	Resistant	Resistant	Resistant
15	Sensitive	Sensitive	Sensitive
16	Sensitive	Sensitive	Sensitive
17	Sensitive	Sensitive	Sensitive
19	Sensitive	Sensitive	Sensitive
20	Sensitive	Sensitive	Sensitive
21	Sensitive	Sensitive	Sensitive
22	Resistant	Resistant	Resistant
23	Sensitive	Sensitive	Sensitive
24	Sensitive	Sensitive	Sensitive
25	Sensitive	Sensitive	Sensitive
26	Missing	Sensitive	Sensitive
27	Sensitive	Sensitive	Sensitive
28	Sensitive	Sensitive	Sensitive
29	Sensitive	Sensitive	Sensitive
30	Sensitive	Sensitive	Sensitive
31	Resistant	Resistant	Resistant
32	Resistant	Resistant	Resistant
34	Sensitive	Sensitive	Sensitive
36	Resistant	Resistant	Resistant
37	Sensitive	Sensitive	Sensitive
38	Resistant	Resistant	Resistant
39	Sensitive	Sensitive	Sensitive
40	Missing	Sensitive	Sensitive
41	Missing	Sensitive	Sensitive
42	Missing	Sensitive	Sensitive
43	Missing	Sensitive	Sensitive
44	Sensitive	Sensitive	Sensitive
45	Resistant	Resistant	Missing
46	Sensitive	Sensitive	Sensitive
47	Resistant	Resistant	Resistant
48	Sensitive	Sensitive	Sensitive
49	Sensitive	Sensitive	Sensitive
50	Sensitive	Sensitive	Sensitive
53	Missing	Sensitive	Sensitive
54	Missing	Sensitive	Sensitive
55	Missing	Sensitive	Sensitive
56	Sensitive	Sensitive	Missing
57	Resistant	Resistant	Resistant
58	Missing	Sensitive	Sensitive
59	Missing	Sensitive	Sensitive
60	Missing	Sensitive	Sensitive
61	Missing	Sensitive	Sensitive
62	Missing	Sensitive	Sensitive
63	Missing	Sensitive	Sensitive
64	Missing	Sensitive	Sensitive
65	Sensitive	Sensitive	Sensitive
66	Missing	Sensitive	Sensitive
67	Missing	Sensitive	Sensitive
68	Resistant	Resistant	Resistant

## Sheet: AMK
	pDST	GXXDR	WGS
1	Resistant	Sensitive	Resistant
2	Sensitive	Sensitive	Sensitive
4	Sensitive	Resistant	Resistant
5	Resistant	Resistant	Resistant
6	Sensitive	Sensitive	Sensitive
7	Resistant	Sensitive	Sensitive
9	Sensitive	Sensitive	Sensitive
10	Sensitive	Sensitive	Sensitive
11	Sensitive	Sensitive	Sensitive
12	Sensitive	Sensitive	Sensitive
13	Sensitive	Sensitive	Sensitive
14	Sensitive	Sensitive	Sensitive
15	Sensitive	Sensitive	Sensitive
16	Sensitive	Sensitive	Sensitive
17	Sensitive	Sensitive	Sensitive
19	Sensitive	Sensitive	Sensitive
20	Sensitive	Sensitive	Sensitive
21	Resistant	Resistant	Resistant
22	Sensitive	Sensitive	Sensitive
23	Sensitive	Sensitive	Sensitive
24	Sensitive	Sensitive	Sensitive
25	Sensitive	Sensitive	Sensitive
26	Sensitive	Sensitive	Sensitive
27	Sensitive	Sensitive	Sensitive
28	Resistant	Resistant	Resistant
29	Sensitive	Sensitive	Sensitive
30	Sensitive	Sensitive	Sensitive
31	Sensitive	Sensitive	Sensitive
32	Resistant	Resistant	Resistant
34	Resistant	Sensitive	Sensitive
36	Sensitive	Sensitive	Sensitive
37	Sensitive	Sensitive	Sensitive
38	Sensitive	Sensitive	Sensitive
39	Resistant	Resistant	Resistant
40	Missing	Sensitive	Sensitive
41	Missing	Sensitive	Sensitive
42	Missing	Sensitive	Sensitive
43	Missing	Sensitive	Sensitive
44	Sensitive	Sensitive	Sensitive
45	Resistant	Resistant	Missing
46	Sensitive	Sensitive	Sensitive
47	Sensitive	Sensitive	Sensitive
48	Sensitive	Sensitive	Sensitive
49	Resistant	Resistant	Resistant
50	Resistant	Sensitive	Sensitive
53	Missing	Sensitive	Sensitive
54	Missing	Sensitive	Sensitive
55	Missing	Sensitive	Sensitive
56	Resistant	Sensitive	Missing
57	Sensitive	Sensitive	Sensitive
58	Missing	Missing	Sensitive
59	Missing	Sensitive	Sensitive
60	Missing	Sensitive	Sensitive
61	Missing	Sensitive	Sensitive
62	Missing	Sensitive	Sensitive
63	Missing	Sensitive	Sensitive
64	Missing	Sensitive	Sensitive
65	Sensitive	Sensitive	Sensitive
66	Missing	Sensitive	Sensitive
67	Missing	Sensitive	Sensitive
68	Sensitive	Sensitive	Sensitive

## Sheet: CAP
	pDST	GXXDR	WGS
1	Resistant	Sensitive	Resistant
2	Missing	Sensitive	Sensitive
4	Sensitive	Sensitive	Sensitive
5	Resistant	Resistant	Resistant
6	Resistant	Sensitive	Sensitive
7	Sensitive	Sensitive	Sensitive
9	Sensitive	Sensitive	Sensitive
10	Sensitive	Sensitive	Sensitive
11	Sensitive	Sensitive	Sensitive
12	Sensitive	Sensitive	Sensitive
13	Sensitive	Sensitive	Sensitive
14	Sensitive	Sensitive	Sensitive
15	Sensitive	Sensitive	Sensitive
16	Resistant	Sensitive	Sensitive
17	Missing	Sensitive	Sensitive
19	Sensitive	Sensitive	Sensitive
20	Missing	Sensitive	Sensitive
21	Missing	Resistant	Resistant
22	Missing	Sensitive	Sensitive
23	Missing	Sensitive	Sensitive
24	Missing	Sensitive	Sensitive
25	Missing	Sensitive	Sensitive
26	Sensitive	Sensitive	Sensitive
27	Sensitive	Sensitive	Sensitive
28	Resistant	Resistant	Resistant
29	Sensitive	Sensitive	Sensitive
30	Sensitive	Sensitive	Sensitive
31	Sensitive	Sensitive	Sensitive
32	Resistant	Resistant	Resistant
34	Sensitive	Sensitive	Sensitive
36	Sensitive	Sensitive	Sensitive
37	Missing	Sensitive	Sensitive
38	Sensitive	Sensitive	Sensitive
39	Resistant	Resistant	Resistant
40	Missing	Sensitive	Sensitive
41	Missing	Sensitive	Sensitive
42	Missing	Sensitive	Sensitive
43	Missing	Sensitive	Sensitive
44	Sensitive	Sensitive	Sensitive
45	Resistant	Resistant	Missing
46	Resistant	Sensitive	Sensitive
47	Resistant	Sensitive	Sensitive
48	Sensitive	Sensitive	Sensitive
49	Resistant	Sensitive	Sensitive
50	Resistant	Sensitive	Resistant
53	Missing	Sensitive	Sensitive
54	Missing	Sensitive	Sensitive
55	Missing	Sensitive	Sensitive
56	Sensitive	Sensitive	Missing
57	Resistant	Sensitive	Sensitive
58	Missing	Missing	Sensitive
59	Missing	Sensitive	Sensitive
60	Missing	Sensitive	Sensitive
61	Missing	Sensitive	Sensitive
62	Missing	Sensitive	Sensitive
63	Missing	Sensitive	Sensitive
64	Missing	Sensitive	Sensitive
65	Sensitive	Sensitive	Sensitive
66	Missing	Sensitive	Sensitive
67	Missing	Sensitive	Sensitive
68	Resistant	Sensitive	Sensitive

## Sheet: ETH
	pDST	GXXDR	WGS
1	Resistant	Sensitive	Sensitive
2	Sensitive	Sensitive	Sensitive
4	Resistant	Resistant	Resistant
5	Resistant	Resistant	Resistant
6	Resistant	Sensitive	Sensitive
7	Resistant	Resistant	Resistant
9	Resistant	Sensitive	Resistant
10	Sensitive	Sensitive	Sensitive
11	Resistant	Sensitive	Sensitive
12	Resistant	Resistant	Resistant
13	Sensitive	Sensitive	Sensitive
14	Resistant	Sensitive	Sensitive
15	Sensitive	Sensitive	Sensitive
16	Sensitive	Sensitive	Sensitive
17	Sensitive	Sensitive	Sensitive
19	Sensitive	Sensitive	Sensitive
20	Resistant	Sensitive	Sensitive
21	Sensitive	Sensitive	Sensitive
22	Sensitive	Sensitive	Sensitive
23	Sensitive	Sensitive	Sensitive
24	Sensitive	Sensitive	Sensitive
25	Sensitive	Sensitive	Sensitive
26	Sensitive	Sensitive	Sensitive
27	Sensitive	Sensitive	Sensitive
28	Resistant	Sensitive	Sensitive
29	Sensitive	Sensitive	Sensitive
30	Sensitive	Sensitive	Sensitive
31	Sensitive	Sensitive	Sensitive
32	Resistant	Sensitive	Resistant
34	Resistant	Sensitive	Resistant
36	Sensitive	Sensitive	Sensitive
37	Sensitive	Sensitive	Sensitive
38	Sensitive	Sensitive	Sensitive
39	Sensitive	Sensitive	Sensitive
40	Missing	Sensitive	Sensitive
41	Missing	Sensitive	Sensitive
42	Missing	Sensitive	Sensitive
43	Missing	Sensitive	Sensitive
44	Sensitive	Sensitive	Sensitive
45	Resistant	Sensitive	Missing
46	Resistant	Sensitive	Sensitive
47	Resistant	Sensitive	Resistant
48	Sensitive	Sensitive	Sensitive
49	Resistant	Sensitive	Resistant
50	Resistant	Resistant	Resistant
53	Missing	Sensitive	Sensitive
54	Missing	Sensitive	Sensitive
55	Missing	Sensitive	Sensitive
56	Resistant	Sensitive	Missing
57	Resistant	Sensitive	Sensitive
58	Missing	Sensitive	Sensitive
59	Missing	Sensitive	Sensitive
60	Missing	Sensitive	Sensitive
61	Missing	Sensitive	Sensitive
62	Missing	Sensitive	Sensitive
63	Missing	Sensitive	Sensitive
64	Missing	Sensitive	Sensitive
65	Resistant	Sensitive	Resistant
66	Missing	Sensitive	Sensitive
67	Missing	Sensitive	Sensitive
68	Resistant	Resistant	Resistant
