# Supplementary material for: Real-World Assessment of the Xpert MTB/XDR for Detecting Isoniazid and Second-Line Drug Resistance Among TB Patients
Source: Int J Mol Sci. 2026 Mar 12;27(6):2597. doi: 10.3390/ijms27062597 (PMC13026654; doi:10.3390/ijms27062597)
Supplement: Supplementary file 1 [file ijms-27-02597-s001.zip › Supp 2 25.12.2025.xlsx]

## Sheet: Supplementary table S2
	Supplementary table S2: WGS data for samples showing discordance between GXXDR and pDST.

## Sheet: Sheet1
Drug	Sample ID	GXXDR	WGS	Genomic Position	effect	Ref	Allele	Freq	Cov	GeneName	Product	Subst	gene_pos	codon_number	Mutation Confidence
INH	32	FN	FN	2155700	missense_variant	T	C	1	61	katG	catalase-peroxidase	Asn138Asp	412	138	3) Uncertain significance
INH	32	FN	FN	4139183	frameshift	A	AC	0.886364	44	glpK	glycerol kinase	Val192fs	572	191	3) Uncertain significance
INH	32	FN	FN	575907	missense_variant	C	T	1	93	mshA	D-inositol 3-phosphate glycosyltransferase	Ala187Val	560	187	5) Not assoc w R
INH	32	FN	FN	1254562	upstream_gene_variant	A	G	1	57	Rv1129c	transcriptional regulator	-28T>C	-28	NA	5) Not assoc w R
INH	32	FN	FN	1406760	frameshift	T	TG	1	64	Rv1258c	multidrug-efflux transporter	Glu194fs	580	194	5) Not assoc w R
INH	32	FN	FN	2154724	missense_variant	C	A	0.987805	82	katG	catalase-peroxidase	Arg463Leu	1388	463	5) Not assoc w R
INH	36	FN	TP	2156066	frameshift	C	CT	1	102	katG	catalase-peroxidase	Ala16fs	45	15	2) Assoc w high level R - Interim
INH	36	FN	TP	3066237	upstream_gene_variant	GG	AA	1	78	Rv2752c	ribonuclease J	-46C>T&-47C>T	-46	NA	3) Uncertain significance
INH	36	FN	TP	4139183	frameshift	A	AC	0.916667	48	glpK	glycerol kinase	Val192fs	572	191	3) Uncertain significance
INH	36	FN	TP	575907	missense_variant	C	T	1	82	mshA	D-inositol 3-phosphate glycosyltransferase	Ala187Val	560	187	5) Not assoc w R
INH	36	FN	TP	1254562	upstream_gene_variant	A	G	1	89	Rv1129c	transcriptional regulator	-28T>C	-28	NA	5) Not assoc w R
INH	36	FN	TP	1406760	frameshift	T	TG	1	89	Rv1258c	multidrug-efflux transporter	Glu194fs	580	194	5) Not assoc w R
INH	36	FN	TP	2154724	missense_variant	C	A	1	103	katG	catalase-peroxidase	Arg463Leu	1388	463	5) Not assoc w R
LFX	1	FN	FN	8164	missense_variant	C	A	1	93	gyrA	DNA gyrase subunit A	Ala288Asp	863	288	3) Uncertain significance
LFX	1	FN	FN	1254131	missense_variant	T	G	1	59	Rv1129c	transcriptional regulator	Glu135Ala	404	135	3) Uncertain significance
LFX	1	FN	FN	3064528	missense_variant	A	G	1	78	Rv2752c	ribonuclease J	Val555Ala	1664	555	3) Uncertain significance
LFX	1	FN	FN	7362	missense_variant	G	C	1	79	gyrA	DNA gyrase subunit A	Glu21Gln	61	21	5) Not assoc w R
LFX	1	FN	FN	7585	missense_variant	G	C	1	79	gyrA	DNA gyrase subunit A	Ser95Thr	284	95	5) Not assoc w R
LFX	1	FN	FN	9304	missense_variant	G	A	1	93	gyrA	DNA gyrase subunit A	Gly668Asp	2003	668	5) Not assoc w R
LFX	1	FN	FN	1254562	upstream_gene_variant	A	G	1	97	Rv1129c	transcriptional regulator	-28T>C	-28	NA	5) Not assoc w R
MXF	1	FN	FN	8164	missense_variant	C	A	1	93	gyrA	DNA gyrase subunit A	Ala288Asp	863	288	3) Uncertain significance
MXF	1	FN	FN	1254131	missense_variant	T	G	1	59	Rv1129c	transcriptional regulator	Glu135Ala	404	135	3) Uncertain significance
MXF	1	FN	FN	3064528	missense_variant	A	G	1	78	Rv2752c	ribonuclease J	Val555Ala	1664	555	3) Uncertain significance
MXF	1	FN	FN	7362	missense_variant	G	C	1	79	gyrA	DNA gyrase subunit A	Glu21Gln	61	21	5) Not assoc w R
MXF	1	FN	FN	7585	missense_variant	G	C	1	79	gyrA	DNA gyrase subunit A	Ser95Thr	284	95	5) Not assoc w R
MXF	1	FN	FN	9304	missense_variant	G	A	1	93	gyrA	DNA gyrase subunit A	Gly668Asp	2003	668	5) Not assoc w R
MXF	1	FN	FN	1254562	upstream_gene_variant	A	G	1	97	Rv1129c	transcriptional regulator	-28T>C	-28	NA	5) Not assoc w R
AMK	1	FN	TP	1473246	non_coding_transcript_exon_variant	A	G	0.966667	60	rrs	rRNA	1401A>G	1401	NA	1) Assoc w R
AMK	1	FN	TP	620625	missense_variant	A	G	1	75	ccsA	cytochrome C-type biogenesis protein CcsA	Ile245Met	735	245	5) Not assoc w R
AMK	1	FN	TP	4338371	missense_variant	T	G	1	75	whiB6	transcriptional regulator WhiB6	Thr51Pro	151	51	5) Not assoc w R
AMK	1	FN	TP	4338595	upstream_gene_variant	GC	G	1	104	whiB6	transcriptional regulator WhiB6	-75delG	-74	NA	5) Not assoc w R
AMK	4	FP	FP	2715346	upstream_gene_variant	G	A	1	22	eis	enhanced intracellular survival protein	-14C>T	-14	NA	2) Assoc w R - Interim
AMK	4	FP	FP	2715333	upstream_gene_variant	A	C	1	23	eis	enhanced intracellular survival protein	-1T>G	-1	NA	3) Uncertain significance
AMK	4	FP	FP	1472359	non_coding_transcript_exon_variant	A	C	1	18	rrs	rRNA	514A>C	514	NA	5) Not assoc w R
AMK	4	FP	FP	4338595	upstream_gene_variant	GC	G	1	20	whiB6	transcriptional regulator WhiB6	-75delG	-74	NA	5) Not assoc w R
AMK	7	FN	FN	1472767	non_coding_transcript_exon_variant	G	A	0.230769	26	rrs	rRNA	922G>A	922	NA	3) Uncertain significance
AMK	7	FN	FN	1472359	non_coding_transcript_exon_variant	A	C	0.941176	34	rrs	rRNA	514A>C	514	NA	5) Not assoc w R
AMK	7	FN	FN	2715344	upstream_gene_variant	G	A	1	24	eis	enhanced intracellular survival protein	-12C>T	-12	NA	5) Not assoc w R
AMK	7	FN	FN	4338595	upstream_gene_variant	GC	G	1	61	whiB6	transcriptional regulator WhiB6	-75delG	-74	NA	5) Not assoc w R
AMK	34	FN	FN	1472389	non_coding_transcript_exon_variant	GTC	AAT	0.555556	9	rrs	rRNA	544G>A	544	NA	3) Uncertain significance
AMK	34	FN	FN	1472616	non_coding_transcript_exon_variant	G	A	0.444444	9	rrs	rRNA	771G>A	771	NA	3) Uncertain significance
AMK	34	FN	FN	1472648	non_coding_transcript_exon_variant	G	C	0.428571	7	rrs	rRNA	803G>C	803	NA	3) Uncertain significance
AMK	34	FN	FN	1472344	non_coding_transcript_exon_variant	C	T	0.555556	9	rrs	rRNA	499C>T	499	NA	5) Not assoc w R
AMK	34	FN	FN	1472382	non_coding_transcript_exon_variant	G	A	0.666667	9	rrs	rRNA	537G>A	537	NA	5) Not assoc w R
AMK	34	FN	FN	2715342	upstream_gene_variant	C	T	1	62	eis	enhanced intracellular survival protein	-10G>A	-10	NA	5) Not assoc w R
AMK	34	FN	FN	4338595	upstream_gene_variant	GC	G	1	85	whiB6	transcriptional regulator WhiB6	-75delG	-74	NA	5) Not assoc w R
AMK	50	FN	FN	619969	missense_variant	G	A	1	52	ccsA	cytochrome C-type biogenesis protein CcsA	Val27Ile	79	27	5) Not assoc w R
AMK	50	FN	FN	1472172	non_coding_transcript_exon_variant	T	C	0.214286	42	rrs	rRNA	327T>C	327	NA	5) Not assoc w R
AMK	50	FN	FN	2063685	synonymous_variant	C	T	1	46	bacA	vitamin B12 transport ATP-binding protein BacA	1044G>A	1044	348	5) Not assoc w R
AMK	50	FN	FN	2063911	missense_variant	A	G	1	84	bacA	vitamin B12 transport ATP-binding protein BacA	Ile273Thr	818	273	5) Not assoc w R
AMK	50	FN	FN	2715344	upstream_gene_variant	G	A	1	74	eis	enhanced intracellular survival protein	-12C>T	-12	NA	5) Not assoc w R
AMK	50	FN	FN	4338595	upstream_gene_variant	GC	G	1	102	whiB6	transcriptional regulator WhiB6	-75delG	-74	NA	5) Not assoc w R
CAP	1	FN	TP	1473246	non_coding_transcript_exon_variant	A	G	0.966667	60	rrs	rRNA	1401A>G	1401	NA	1) Assoc w R
CAP	1	FN	TP	620625	missense_variant	A	G	1	75	ccsA	cytochrome C-type biogenesis protein CcsA	Ile245Met	735	245	5) Not assoc w R
CAP	1	FN	TP	1917972	synonymous_variant	A	G	1	38	tlyA	16S/23S rRNA (cytidine-2'-O)-methyltransferase TlyA	33A>G	33	11	5) Not assoc w R
CAP	1	FN	TP	4338371	missense_variant	T	G	1	75	whiB6	transcriptional regulator WhiB6	Thr51Pro	151	51	5) Not assoc w R
CAP	1	FN	TP	4338595	upstream_gene_variant	GC	G	1	104	whiB6	transcriptional regulator WhiB6	-75delG	-74	NA	5) Not assoc w R
CAP	6	FN	FN	620625	missense_variant	A	G	1	44	ccsA	cytochrome C-type biogenesis protein CcsA	Ile245Met	735	245	5) Not assoc w R
CAP	6	FN	FN	1917972	synonymous_variant	A	G	1	31	tlyA	16S/23S rRNA (cytidine-2'-O)-methyltransferase TlyA	33A>G	33	11	5) Not assoc w R
CAP	6	FN	FN	4338595	upstream_gene_variant	GC	G	1	63	whiB6	transcriptional regulator WhiB6	-75delG	-74	NA	5) Not assoc w R
CAP	16	FN	FN	620625	missense_variant	A	G	1	95	ccsA	cytochrome C-type biogenesis protein CcsA	Ile245Met	735	245	5) Not assoc w R
CAP	16	FN	FN	1917972	synonymous_variant	A	G	1	77	tlyA	16S/23S rRNA (cytidine-2'-O)-methyltransferase TlyA	33A>G	33	11	5) Not assoc w R
CAP	16	FN	FN	4338595	upstream_gene_variant	GC	G	1	118	whiB6	transcriptional regulator WhiB6	-75delG	-74	NA	5) Not assoc w R
CAP	46	FN	FN	620625	missense_variant	A	G	1	94	ccsA	cytochrome C-type biogenesis protein CcsA	Ile245Met	735	245	5) Not assoc w R
CAP	46	FN	FN	1917972	synonymous_variant	A	G	1	43	tlyA	16S/23S rRNA (cytidine-2'-O)-methyltransferase TlyA	33A>G	33	11	5) Not assoc w R
CAP	46	FN	FN	4338595	upstream_gene_variant	GC	G	1	179	whiB6	transcriptional regulator WhiB6	-75delG	-74	NA	5) Not assoc w R
CAP	47	FN	FN	620625	missense_variant	A	G	1	57	ccsA	cytochrome C-type biogenesis protein CcsA	Ile245Met	735	245	5) Not assoc w R
CAP	47	FN	FN	1917972	synonymous_variant	A	G	1	29	tlyA	16S/23S rRNA (cytidine-2'-O)-methyltransferase TlyA	33A>G	33	11	5) Not assoc w R
CAP	47	FN	FN	4338371	missense_variant	T	G	1	80	whiB6	transcriptional regulator WhiB6	Thr51Pro	151	51	5) Not assoc w R
CAP	47	FN	FN	4338595	upstream_gene_variant	GC	G	1	65	whiB6	transcriptional regulator WhiB6	-75delG	-74	NA	5) Not assoc w R
CAP	49	FN	FN	620625	missense_variant	A	G	1	61	ccsA	cytochrome C-type biogenesis protein CcsA	Ile245Met	735	245	5) Not assoc w R
CAP	49	FN	FN	1472362	non_coding_transcript_exon_variant	C	T	1	45	rrs	rRNA	517C>T	517	NA	5) Not assoc w R
CAP	49	FN	FN	1917972	synonymous_variant	A	G	1	28	tlyA	16S/23S rRNA (cytidine-2'-O)-methyltransferase TlyA	33A>G	33	11	5) Not assoc w R
CAP	49	FN	FN	4338563	upstream_gene_variant	C	A	1	93	whiB6	transcriptional regulator WhiB6	-42G>T	-42	NA	5) Not assoc w R
CAP	49	FN	FN	4338595	upstream_gene_variant	GC	G	1	95	whiB6	transcriptional regulator WhiB6	-75delG	-74	NA	5) Not assoc w R
CAP	50	FN	TP	1918671	LoF	CACGCAGACCG	C	1	59	tlyA	16S/23S rRNA (cytidine-2'-O)-methyltransferase TlyA	LoF	732	244	1) Assoc w R
CAP	50	FN	TP	619969	missense_variant	G	A	1	52	ccsA	cytochrome C-type biogenesis protein CcsA	Val27Ile	79	27	4) Not assoc w R - Interim
CAP	50	FN	TP	1472172	non_coding_transcript_exon_variant	T	C	0.214286	42	rrs	rRNA	327T>C	327	NA	5) Not assoc w R
CAP	50	FN	TP	1917972	synonymous_variant	A	G	1	32	tlyA	16S/23S rRNA (cytidine-2'-O)-methyltransferase TlyA	33A>G	33	11	5) Not assoc w R
CAP	50	FN	TP	2063685	synonymous_variant	C	T	1	46	bacA	vitamin B12 transport ATP-binding protein BacA	1044G>A	1044	348	5) Not assoc w R
CAP	50	FN	TP	2063911	missense_variant	A	G	1	84	bacA	vitamin B12 transport ATP-binding protein BacA	Ile273Thr	818	273	5) Not assoc w R
CAP	50	FN	TP	4338595	upstream_gene_variant	GC	G	1	102	whiB6	transcriptional regulator WhiB6	-75delG	-74	NA	5) Not assoc w R
CAP	57	FN	FN	620625	missense_variant	A	G	1	47	ccsA	cytochrome C-type biogenesis protein CcsA	Ile245Met	735	245	5) Not assoc w R
CAP	57	FN	FN	1917972	synonymous_variant	A	G	1	45	tlyA	16S/23S rRNA (cytidine-2'-O)-methyltransferase TlyA	33A>G	33	11	5) Not assoc w R
CAP	57	FN	FN	4338371	missense_variant	T	G	1	38	whiB6	transcriptional regulator WhiB6	Thr51Pro	151	51	5) Not assoc w R
CAP	57	FN	FN	4338595	upstream_gene_variant	GC	G	1	31	whiB6	transcriptional regulator WhiB6	-75delG	-74	NA	5) Not assoc w R
CAP	68	FN	FN	4338321	synonymous_variant	G	C	1	68	whiB6	transcriptional regulator WhiB6	201C>G	201	67	4) Not assoc w R - Interim
CAP	68	FN	FN	620625	missense_variant	A	G	1	70	ccsA	cytochrome C-type biogenesis protein CcsA	Ile245Met	735	245	5) Not assoc w R
CAP	68	FN	FN	1917972	synonymous_variant	A	G	1	42	tlyA	16S/23S rRNA (cytidine-2'-O)-methyltransferase TlyA	33A>G	33	11	5) Not assoc w R
CAP	68	FN	FN	4338595	upstream_gene_variant	GC	G	1	75	whiB6	transcriptional regulator WhiB6	-75delG	-74	NA	5) Not assoc w R
ETH	1	FN	FN	657142	missense_variant	C	T	1	91	Rv0565c	monooxygenase	Arg110His	329	110	3) Uncertain significance
ETH	1	FN	FN	4326713	missense_variant	T	G	1	92	ethA	monooxygenase EthA	Gln254Pro	761	254	3) Uncertain significance
ETH	1	FN	FN	657081	synonymous_variant	C	T	1	87	Rv0565c	monooxygenase	390G>A	390	130	4) Not assoc w R - Interim
ETH	1	FN	FN	575907	missense_variant	C	T	0.985714	70	mshA	D-inositol 3-phosphate glycosyltransferase	Ala187Val	560	187	5) Not assoc w R
ETH	6	FN	FN	657142	missense_variant	C	T	1	56	Rv0565c	monooxygenase	Arg110His	329	110	3) Uncertain significance
ETH	6	FN	FN	4326533	missense_variant	G	A	1	89	ethA	monooxygenase EthA	Thr314Ile	941	314	3) Uncertain significance
ETH	6	FN	FN	4326953	missense_variant	T	G	0.808511	47	ethA	monooxygenase EthA	Asp174Ala	521	174	3) Uncertain significance
ETH	6	FN	FN	657081	synonymous_variant	C	T	1	47	Rv0565c	monooxygenase	390G>A	390	130	4) Not assoc w R - Interim
ETH	6	FN	FN	575907	missense_variant	C	T	1	38	mshA	D-inositol 3-phosphate glycosyltransferase	Ala187Val	560	187	5) Not assoc w R
ETH	9	FN	TP	4327472	start_lost	A	G	1	58	ethA	monooxygenase EthA	Met1?	2	1	1) Assoc w R
ETH	9	FN	TP	657142	missense_variant	C	T	1	66	Rv0565c	monooxygenase	Arg110His	329	110	3) Uncertain significance
ETH	9	FN	TP	657081	synonymous_variant	C	T	1	57	Rv0565c	monooxygenase	390G>A	390	130	4) Not assoc w R - Interim
ETH	9	FN	TP	575907	missense_variant	C	T	1	77	mshA	D-inositol 3-phosphate glycosyltransferase	Ala187Val	560	187	5) Not assoc w R
ETH	11	FN	FN	657142	missense_variant	C	T	1	76	Rv0565c	monooxygenase	Arg110His	329	110	3) Uncertain significance
ETH	11	FN	FN	4326855	missense_variant	G	A	1	48	ethA	monooxygenase EthA	Arg207Cys	619	207	3) Uncertain significance
ETH	11	FN	FN	657081	synonymous_variant	C	T	1	64	Rv0565c	monooxygenase	390G>A	390	130	4) Not assoc w R - Interim
ETH	11	FN	FN	575907	missense_variant	C	T	1	74	mshA	D-inositol 3-phosphate glycosyltransferase	Ala187Val	560	187	5) Not assoc w R
ETH	14	FN	FN	657142	missense_variant	C	T	1	63	Rv0565c	monooxygenase	Arg110His	329	110	3) Uncertain significance
ETH	14	FN	FN	4326533	missense_variant	G	A	1	85	ethA	monooxygenase EthA	Thr314Ile	941	314	3) Uncertain significance
ETH	14	FN	FN	657081	synonymous_variant	C	T	1	54	Rv0565c	monooxygenase	390G>A	390	130	4) Not assoc w R - Interim
ETH	14	FN	FN	575907	missense_variant	C	T	1	81	mshA	D-inositol 3-phosphate glycosyltransferase	Ala187Val	560	187	5) Not assoc w R
ETH	20	FN	FN	3448714	missense_variant	G	C	1	55	Rv3083	FAD-containing monooxygenase MymA	Asp71His	211	71	3) Uncertain significance
ETH	20	FN	FN	4326439	missense_variant	G	T	1	76	ethA	monooxygenase EthA	Asn345Lys	1035	345	3) Uncertain significance
ETH	28	FN	FN	657142	missense_variant	C	T	1	90	Rv0565c	monooxygenase	Arg110His	329	110	3) Uncertain significance
ETH	28	FN	FN	4326713	missense_variant	T	G	1	93	ethA	monooxygenase EthA	Gln254Pro	761	254	3) Uncertain significance
ETH	28	FN	FN	657081	synonymous_variant	C	T	1	62	Rv0565c	monooxygenase	390G>A	390	130	4) Not assoc w R - Interim
ETH	28	FN	FN	575907	missense_variant	C	T	1	71	mshA	D-inositol 3-phosphate glycosyltransferase	Ala187Val	560	187	5) Not assoc w R
ETH	32	FN	TP	4326625	frameshift	GC	G	1	89	ethA	monooxygenase EthA	Gly283fs	848	283	2) Assoc w R - Interim
ETH	32	FN	TP	657142	missense_variant	C	T	1	61	Rv0565c	monooxygenase	Arg110His	329	110	3) Uncertain significance
ETH	32	FN	TP	657081	synonymous_variant	C	T	1	63	Rv0565c	monooxygenase	390G>A	390	130	4) Not assoc w R - Interim
ETH	32	FN	TP	575907	missense_variant	C	T	1	93	mshA	D-inositol 3-phosphate glycosyltransferase	Ala187Val	560	187	5) Not assoc w R
ETH	34	FN	TP	4326718	frameshift	G	GGC	1	49	ethA	monooxygenase EthA	Cys253fs	754	252	2) Assoc w R - Interim
ETH	34	FN	TP	3448504 to 3449991	feature_ablation			NA	NA	Rv3083	FAD-containing monooxygenase MymA	deletion	1 to 1488	NA	3) Uncertain significance
ETH	46	FN	FN	657142	missense_variant	C	T	1	111	Rv0565c	monooxygenase	Arg110His	329	110	3) Uncertain significance
ETH	46	FN	FN	4326533	missense_variant	G	A	1	147	ethA	monooxygenase EthA	Thr314Ile	941	314	3) Uncertain significance
ETH	46	FN	FN	657081	synonymous_variant	C	T	1	88	Rv0565c	monooxygenase	390G>A	390	130	4) Not assoc w R - Interim
ETH	46	FN	FN	575907	missense_variant	C	T	1	78	mshA	D-inositol 3-phosphate glycosyltransferase	Ala187Val	560	187	5) Not assoc w R
ETH	47	FN	TP	4327363	frameshift	CT	C	1	71	ethA	monooxygenase EthA	Lys37fs	110	37	1) Assoc w R
ETH	47	FN	TP	657142	missense_variant	C	T	1	51	Rv0565c	monooxygenase	Arg110His	329	110	3) Uncertain significance
ETH	47	FN	TP	657081	synonymous_variant	C	T	1	52	Rv0565c	monooxygenase	390G>A	390	130	4) Not assoc w R - Interim
ETH	47	FN	TP	575907	missense_variant	C	T	1	55	mshA	D-inositol 3-phosphate glycosyltransferase	Ala187Val	560	187	5) Not assoc w R
ETH	49	FN	TP	1674048	upstream_gene_variant	G	A	1	58	inhA	NADH-dependent enoyl-[ACP] reductase	-154G>A	-154	NA	2) Assoc w R - Interim
ETH	49	FN	TP	4326705	frameshift	GC	G	0.985915	71	ethA	monooxygenase EthA	Trp256fs	768	256	2) Assoc w R - Interim
ETH	49	FN	TP	657142	missense_variant	C	T	1	75	Rv0565c	monooxygenase	Arg110His	329	110	3) Uncertain significance
ETH	49	FN	TP	657081	synonymous_variant	C	T	1	57	Rv0565c	monooxygenase	390G>A	390	130	4) Not assoc w R - Interim
ETH	49	FN	TP	575907	missense_variant	C	T	1	63	mshA	D-inositol 3-phosphate glycosyltransferase	Ala187Val	560	187	5) Not assoc w R
ETH	57	FN	FN	657142	missense_variant	C	T	1	43	Rv0565c	monooxygenase	Arg110His	329	110	3) Uncertain significance
ETH	57	FN	FN	4326470	missense_variant	G	T	1	55	ethA	monooxygenase EthA	Ala335Asp	1004	335	3) Uncertain significance
ETH	57	FN	FN	657081	synonymous_variant	C	T	1	48	Rv0565c	monooxygenase	390G>A	390	130	4) Not assoc w R - Interim
ETH	57	FN	FN	575907	missense_variant	C	T	1	67	mshA	D-inositol 3-phosphate glycosyltransferase	Ala187Val	560	187	5) Not assoc w R
ETH	65	FN	TP	4326589	frameshift	CA	C	1	85	ethA	monooxygenase EthA	Leu295fs	884	295	2) Assoc w R - Interim
ETH	65	FN	TP	657142	missense_variant	C	T	1	72	Rv0565c	monooxygenase	Arg110His	329	110	3) Uncertain significance
ETH	65	FN	TP	657081	synonymous_variant	C	T	0.983871	62	Rv0565c	monooxygenase	390G>A	390	130	4) Not assoc w R - Interim
ETH	65	FN	TP	575907	missense_variant	C	T	1	94	mshA	D-inositol 3-phosphate glycosyltransferase	Ala187Val	560	187	5) Not assoc w R
